# Supplementary material for: 7-Phenylheptanoic Acid-Hydroxypropyl β-Cyclodextrin Complex Slows the Progression of Renal Failure in Adenine-Induced Chronic Kidney Disease Mice
Source: Toxins (Basel). 2024 Jul 12;16(7):316. doi: 10.3390/toxins16070316 (PMC11281668; doi:10.3390/toxins16070316)
Supplement: Supplementary file 1 [file toxins-16-00316-s001.zip]

Archive with 1 entries (1 files):
- toxins-3045770-supplementary.pdf
